# Supplementary material for: Identification and Functional Clustering of Genes Regulating Muscle Protein Degradation from amongst the Known C. elegans Muscle Mutants
Source: PLoS One. 2011 Sep 27;6(9):e24686. doi: 10.1371/journal.pone.0024686 (PMC3181249; doi:10.1371/journal.pone.0024686)
Supplement: Table S1 — Comparison of developmental and behavioural phenotypes observed with those previously reported. All genes for which RNAi was used to study the effects of decreased gene expression are listed. Alternative names for the genes, where indexed in WormBase, are listed. The RNAi clone used in this study is listed. Clones starting with a Roman numeral are from the MRC library while clones starting with an Arabic number are from the Open Biosystems library. A brief summary of what the gene is thought or known to encode is provided based upon the information in WormBase. Developmental and/or behavioural phenotypes scored by us or others are listed. Details of phenotypes scored by us can be found in Material and methods. Details of phenotypes scored by others can be found in the indicated references. For comparison the known mutant phenotype, as indexed in WormBase is provided. (XLS) [file pone.0024686.s003.xls]

## Sheet: Sheet1
Table S1: Comparison of developmental and behavioural phenotypes observed with those previously reported
gene name	RNAi clone used	encodes	phenotype(s) scored by us in PD55, PJ727 &/or CB5600	known phenotype in N2 (refs: 19, 20, 21)	mutant phenotype
aex-1	I-3D08	C2 domain protein	wt	wt	aBoc, Exp
aex-2	X-4F10	G protein coupled receptor	wt	wt	Exp, aBoc
aex-3	X-1K05	GNEF	Gro	wt	Exp, aBoc, Age
aex-4; tag-81	11075-D8	SNAP-25	wt	wt	Exp, aBoc
aex-5; kpc-3; kpc-5	I-7K04	Kex2/subtilisin-like	wt	Gro, Emb	Exp, aBoc
aex-6; rab-27	I-6J18	Rab small GTP-ase	Unc	wt	Exp, aBoc, slight Slu, slight Egl
crb-1	X-7F18	CRUMBS	Sck, Clr, Egl, Unc, Lva, Prl	wt	no data
dpy-10; rol-7	II-5M23	Cuticle collagen protein	Dpy, Clr, Egl, Unc, Lva, Prl	Pch, Slu, Dpy	Sma, Dpy, Rol
dpy-2; rol-2	II-5M21	Collagen	Dpy, Unc, Clr, Egl, Sck, Prl	Dpy, Bmd	Dpy,Rol
eat-16; sag-2	I-4J04	RGS protein	Gro	wt	Eat, Ste
eat-18	11307-D5	Transmembrane protein	wt	wt	Eat, reduced pumping
eat-20; crl-1	X-7K07	Fibrillin	Egl	wt	Eat
eat-3; mgm-1	II-6L23	Mitochondrial dynamin	Gro	Emb, Dpy, Lva	Eat, very slow irregular pumping, Slu, Egl, Gro
eat-4; not-1; vglu-1	III-4L24	Glutamate transporter	wt	wt	Eat, abnormal pumping
eat-5	I-3J19	Innexin-type channel	Gro	wt	Eat, abnormal pumping
eat-6; spa-1; NaK/1	V-8P13	Na/K ATPase	Gro, Sck	wt	Eat
egl-1	10117-B3	BH3 domain protein	wt	wt	Egl
egl-10	V-8I04	RGS	wt	wt	Egl, Dpy, Slu, kinker
egl-13; cog-2	X-3K13	TF	Egl, Pvl, Unc	wt	Egl, Pvl, Ste
egl-15	X-5E24	FGFR	Egl	Egl	Egl
egl-17	10018-G2	FGF	wt	wt	Egl, bag-of-worms
egl-18; pvl-3; elt-5	IV-1H19	TF	Egl	Gro, Lon	Egl, abnormal vulva
egl-19; eat-12; pat-5	IV-3P03	Ca channel	Egl	Egl, Clr	Egl, slow & floppy, Lon
egl-2	V-1L17	K channel	wt	wt	Egl, kinker
egl-20	IV-5G13	Wnt	Egl, Unc	Unc	Egl, bag of worms
egl-21	11050-F4	Zinc carboxypeptidase	wt	wt	Egl, Unc, coiler
egl-23; twk-41	IV-7K16	K channel	Egl	wt	Egl, Unc, Slu
egl-26; egl-48; cog-4	II-1C11	H-box/NC domain protein	Egl	Emb, Lva	Egl, abnormal vulva
egl-27	II-5A22	MTA1	Egl, Dpy, Unc	Egl, Unc	Egl, abnormal vulva
egl-3; kpc-2	V-7G01	Subtilisin-like	Egl	wt	Egl, coiler, bag of worms
egl-30; gqa-1	I-1A22	Gq-alpha	Egl	wt	Egl, Unc, Prl, thin, pumping reduced
egl-36; shw-2	X-5O07	K channel	wt	wt	Egl, bag of worms
egl-38; lin-50	IV-5E04	TF	wt	wt	Egl, bag of worms, Unc, abnormal vulva
egl-4; eat-7; odr-9; cgk-1	11042-C10	Kinase (GMP dependent)	wt	wt	Egl, Lon
egl-43	II-7G07	Zn finger	Egl	Egl, Pvl	Egl
egl-44	II-4B09	Transcription EF	Egl	wt	Egl
egl-45; eif-3.A	III-4I13	eIF-3a	Egl	Egl, Sck, Ste	Egl, Slu
egl-46	V-4L02	TF	Egl	wt	Egl
egl-47; gur-1	V-6L20	G protein coupled receptor	wt	wt	Egl, kinker
egl-5; ceh-11	III-4I05	TF	Egl	wt	Egl, coiler
egl-6	X-3A18	G protein coupled receptor	Egl	wt	Egl
egl-8; pbo-2	V-1A09	PLC	wt	Gro	Egl, Exp, reduced pumping
egl-9	V-7A24	Dioxygenase	wt	wt	Egl
exp-1	II-4H15	GABA receptor	wt	wt	Exp, slight Egl
exp-2	V-4H21	K channel	wt	wt	Egl, Exp, pharyngeal disorganization/pumping reduced
exp-3; kcnl-1	V-12H19	Calcium activated K channel	Egl	wt	Egl, Exp
gpb-2; eat-11	11018-B5	G-protein beta	Gro	wt	Eat, Lon, coiler
ina-1	III-4N10	Integrin receptor, alpha	wt	Rup	Lva
itr-1; dec-4; lfe-1	IV-3J16	IP3 receptor	Unc, Gro	Ste	Ste, Gro, Exp
klf-3; mua-1	11029-G7	Zn finger protein	Unc	Lvl, Rup	progressive paralysis
lin-29; egl-29	II-8G15	TF	Egl	Egl, Pvl, Rup	Egl, abnormal vulva
mua-3	III-5O24	Transmembrane protein	Let, Clr, Sck, Lva	Sck, Ste	progressive detachment of muscle during larval development
mua-6; ifa-2	X-7I20	Intermediate filament	Clr, Unc	Unc, Lva, Mlt	Prl, Lva, Gro, defective muscle attachments
mup-2; tnt-1	X-3M24	Troponin	Unc, Prl, Ste	wt	lethal mispositioning and deformity of body-wall muscle
mup-4	III-4A07	Transmembrane protein	Let, Sck, Clr, Unc, Prl	Prl, Sck, Adl	Let, abnormal muscle positioning
pbo-4; nhx-7	X-5E04	Na/H exchanger	Gro	wt	pBoc, Exp, in pathway with pbo-1: Gro
pbo-6; Igc-3	X-7F12	Proton-gated ion channel	wt	wt	pBoc
ric-3	IV-3P20	Transmembrane protein	Unc	wt	Unc, Sma, Gro
rol-1	11031-H8	Collagen	wt	wt	Rol, Dpy
rol-3; let-333	V-5L18	Kinase	wt	wt	Rol, Ste
rol-6	II-6I10	Collagen	Dpy, Unc	Egl, Dpy	Rol
rol-8; col-6	II-5N07	Collagen	wt	wt	Rol
sdc-1; egl-16	X-7I12	Zn finger protein	wt	wt	Egl, bag of worms, abnormal vulva
sel-10; egl-41	V-9G19	F-box	Egl	wt	Egl
snt-1; ric-2; unc-121; syt-1	II-5A10	Synaptotagmin	wt	wt	Unc, slight shrinker, Sma, Gro, abnormal pumping
sqt-1; rol-5	II-7B24	Collagen	wt	wt	short, Dpy-ish, Rol
sqt-3; rol-4; dpy-15; col-1	V-8C16	Cuticle collagen	Dpy, Unc	Lva	Dpy, Rol
twk-18; unc-110; twk-2; mah-2	X-4F11	K channel	Unc	wt	Unc
unc-10; rim-1	X-3F06	Synaptic release factor	Unc	wt	Unc, coiler, slightly small & thin, abnormal pumping
unc-101	I-6G20	AP-1	Egl, Unc	wt	Unc, Slu, coiler, slightly Egl, slightly short
unc-103	III-2E05	K channel	Unc	wt	Egl, thin, Slu, slight kinker
unc-104; klp-1	II-5G20	Kinesin like	Unc, Dpy	Unc	severe coiler
unc-105	II-6A05	Degenerin	Unc, Gro, Bmd, Pvl, Egl	wt	Prl, Gro, abnormal muscle structure
unc-108; rab-2; unc-67	I-1J21	GTPase	Unc, Gro	wt	Unc, Lva, Slu
unc-11	I-1J11	Clathrin-adaptor protein	Egl, Unc	Emb	Unc, kinker, slow pumping, slightly small & thin
unc-112	V-9L03	Mitogen inducible	Emb, Bmd, Unc , Prl, Sck, Ste	Prl, Unc, Adl	Prl, thin, Egl, disorganised body wall muscle
unc-115	X-5A09	Actin binding	wt	wt	Unc
unc-116; khc-1	III-4O16	Kinesin	Unc	Unc, Dpy	Unc
unc-119	III-5F06	Signal transduction protein	wt	wt	Unc, Ste
unc-120	I-4M01	Serum response factor	Unc, Egl	Unc	Unc, Dpy, Ste, Let
unc-122; ofm-1; cof-1	11021-C12	Transmembrane protein	Unc	wt	coiler
unc-124; unc-7; unc-12	11053-A7	Innexin	Unc	wt	Unc, kinker
unc-129	IV-4H23	TGF-beta	wt	wt	Unc
unc-13	I-3N19	NT release regulator	Unc	wt	Prl, kinker, Sma, irregular pharyngeal pumping
unc-130	II-7B04	TF	Emb	wt	Ste, Let
unc-14	I-3B19	RUN domain protein	Unc, Egl	wt	Slu, Unc (almost Prl), Egl, Dpy
unc-15	I-3N01	Paramysosin	Unc, Egl, Lon, Pvl	Unc, Egl, Prl	Prl, Egl, abnormal body wall muscle
unc-16; egl-39	III-5I05	JIP3/JASP	Unc	wt	Unc, Slu, coiler, Egl
unc-17	IV-1N02	VAChT	wt	wt	Unc, coiler, Sma, thin
unc-18; lan-2; unc-19	X-3P18	SEC-1	wt	wt	Unc, Prl, kinker, thin, abnormal pumping
unc-2	X-1P16	Ca channel	wt	wt	Unc, weak kinker, thin, Egl, Exp, abnormal pumping
unc-22	IV-6K06	Twitchin	Unc	Unc	twitcher, Unc, thin
unc-23; vab-4	V-6E04	Chaperone	Unc, Rol	Unc	Unc, bent head
unc-24	IV-4E15	Stomatin	wt	wt	Unc, Ste, Lvl, weak kinker
unc-25	10020-C8	Glutamate decarboxylase	wt	wt	Unc, shrinker, Exp
unc-26; unc-48	IV-7E19	Synaptojanin	wt	wt	Prl, Unc, kinker, reduced pumping
unc-27; unc-99; tni-2	X-4O16	Troponin	wt	wt	Unc, Slu, slightly Dpy, abnormal body muscle
unc-29; tmr-4; unc-21; unc-56	I-4M14	nAChR	Unc, Egl	wt	Unc
unc-3	X-6J06	TF	Unc	Unc	Unc, weak coiler
unc-30	IV-7A23	TF	Unc	wt	Unc, shrinker
unc-31; egl-22	11205-C3	CADPS	wt	wt	Egl, Unc
unc-32	III-4D10	Vac H-ATPase	Unc, Dpy, Clr, Pvl	Pvl, Sck, Ste	Unc, coiler, Sma, thin, Egl, pumping irregular
unc-33	IV-1J08	CRMP-2	wt	wt	Unc, Prl, Dpy-ish
unc-36; unc-72	III-4G16	Ca channel	Unc	wt	Unc, Prl, thin, long coiler, reduced pumping
unc-37; let-76	I-3E10	GROUCHO	Unc	Unc, Emb	Unc, Pvl, Emb, Lvl
unc-38; tmr-2	I-2M15	nAChR	Egl, Unc	wt	Unc, Egl, Dpy-ish
unc-39; mig-3; ceh-35	V-9O12	TF	wt	wt	Unc, kinker, slightly Dpy
unc-4; ceh-4	II-7E11	TF	wt	wt	Unc
unc-40; unc-91; madd-40	I-2J23	Netrin receptor	Egl, Unc	wt	Unc, Egl, weak kinker
unc-41; tcf-1; apt-10	V-6P04	Stonin	Unc, Dpy	wt	Unc, weak kinker
unc-42	V-6H06	TF	wt	wt	Unc, kinker
unc-43; dec-8	IV-5024	CaM kinase	wt	wt	Unc, Egl, thin
unc-44	IV-3G07	Ankyrin	wt	Slu	Prl, coiler, Dpy
unc-45	III-1K05	Myosin chaperone	Unc, Egl, Bmd	Unc, Slu, Prl, Ste	Unc, Prl, Egl, abnormal body muscle
unc-46	V-4E07	GABA transporter	Egl	wt	Unc, shrinker, slightly Sma
unc-47	III-5B05	GABA transporter	Unc	Egl, Unc	Unc, slight shrinker
unc-49	III-5J21	GABA receptor	wt	wt	Unc, shrinker
unc-5	IV-2L02	Netrin receptor	Unc	wt	Unc, coiler
unc-50	III-5D19	Transmembrane protein	wt	wt	Unc, Sck
unc-51; frs-2; atg-1	11003-D12	Kinase	Unc	wt	Egl, Prl, Unc, Dpy
unc-52	II-9A20	Basement membrane HSPG	Unc, Prl	Unc, Prl, Emb, Adl	limp Prl, thin, Egl
unc-53	II-7J23	AAA-ATPase	Unc, Egl, Bmd	wt	Unc, Egl, Dpy-ish
unc-55	I-3L14	Steroid receptor	Unc, Bmd	wt	Unc
unc-57	11202-D12	Endophilin	wt	wt	Unc, kinker, Sma, thin, reduced pumping
unc-58; twk-18	X-4P24	K channel	wt	wt	shaker, short, Sma
unc-59; unc-88	I-6N04	Septin	Unc, Pvl, Rup, Emb, Egl	wt	Unc, Egl, thin, abnormal vulva
unc-6; unc-106	X-3L09	Netrin	wt	wt	Unc, Egl, slight kinker
unc-60; unc-66	11053-F6	Actin depolymerizing factor	Unc	Pvl, Sck, Ste	limp Prl or very slow thin Egl; abnormal muscle ultrastructure
unc-61	10003-E9	Septin	Unc	wt	Unc, thin, Pvl
unc-62; let-328; nob-5; ceh-25	V-3B18	TF	Unc	Egl, Unc, Emb, Dpy	Ste, Let, Unc, Dpy
unc-63; lev-7; tmr-3	I-2E22	nAChR	Unc, Egl	wt	Unc, Egl
unc-64; syx-1	10002-B4	Syntaxin	Gro, Unc	wt	Unc
unc-68; ryr-1; kra-1	V-5C15	Ryanodine receptor	wt	wt	Unc
unc-70; bgs-1	V-5C11	Beta-spectrin	Unc	Unc, Slu	Unc, loopy
unc-71; max-3; adm-1	III-6O08	Metalloprotease	Unc	wt	Egl, Unc, kinker
unc-73	I-1B20	GNEF	Unc, Bmd	Egl, Emb	coiler, Sma, Dpy-ish, Egl, Unc
unc-75	I-5F20	Splicing control protein	wt	wt	Unc, Exp
unc-76	V-9J14	FE2	wt	wt	Prl, Egl, abnormal body wall muscle
unc-77; nca-1	IV-3K01	Cation leak channel	wt	wt	Unc
unc-78	X-2A18	Actin-interacting protein	Unc	Egl, Unc, Slu	Unc, abnormal muscle ultrastructure
unc-79	III-2C07	Anesthetic response protein	wt	wt	Unc, fainter, Slu
unc-8; unc-128	IV-3H13	ENaCB stretch gated channel	Unc	wt	Unc, coiler
unc-80	V-13C06	Ion channel	wt	wt	Slu, fainter
unc-82	IV-3P11	Kinase	unc	wt	Unc, abnormal body wall muscle
unc-83; CeGrip	V-4B24	Transmembrane protein	wt	wt	reverse kinker
unc-84	X-6K10	Spindle pole body protein	wt	wt	reverse kinker
unc-85; asf-1	II-3P04	Histone chaperone	Egl, Dpy	wt	Ste, Unc, Egl, kinker
unc-86	III-4I08	TF	wt	Unc, Egl	Unc, Egl, Slu
unc-87	I-3E20	Actin binding protein	Unc, Prl, Bmd	wt	limp, Prl, Egl, abnormal body wall muscle
unc-89; phm-1	I-1B22	GNEF	Unc, Egl, Semi-Dpy	Unc	Unc, good movement slightly small thin and transparent
unc-9	10019-F5	Innexin	wt	wt	Unc
unc-93	III-1H02	K channel	wt	wt	Prl, Egl, Lon, abnormal muscle
unc-94; tmd-1	I-2F12	Tropomodulin	wt	wt	slow, abnormal body wall muscle
unc-95	I-7A12	Adaptor protein	Unc, Egl	wt	Prl, Egl, abnormal body muscle, disorganised sarcomeres
unc-96; gei-10	X-1G13	LIM domain protein	wt	wt	Unc, slightly Egl
unc-97	X-3I11	PINCH-1	Emb, Unc	Unc, Emb, Bmd, Lvl	limp, Prl
unc-98	X-3P06	Zn finger protein	wt	wt	slow, Egl, abnormal body wall muscle
vab-10	I-5L20	Spectraplakin	Unc, Sck, Clr, Pvl, Gro, Prl	Prl, Unc, Emb, Lvl	bent head, Gro
vab-8; unc-107; klp-5	V-8O05	Kinesin like	Unc, Gro	wt	posterior thin, pale, Unc (anterior normal)
