# Supplementary material for: Identification and Functional Clustering of Genes Regulating Muscle Protein Degradation from amongst the Known C. elegans Muscle Mutants
Source: PLoS One. 2011 Sep 27;6(9):e24686. doi: 10.1371/journal.pone.0024686 (PMC3181249; doi:10.1371/journal.pone.0024686)
Supplement: Table S2 — Genes not identified as affecting proteostasis by mutation versus RNAi. All genes for which we failed to detect decreased protein synthesis or increased protein degradation, by decreased level of transgenic reporter protein (see Materials and methods), are listed. Specific alleles tested are indicated. Five genes, where dominant alleles existed, were tested by mutation alone. This table is a companion to Table 1, in the main text, which displays all genes for which we did detect decreased protein synthesis and/or increased protein degradation. (XLS) [file pone.0024686.s004.xls]

## Sheet: Sheet1
Table S2: Genes not identified as affecting proteostasis by mutation versus RNAi
gene name	allele	encodes	Proteostasis affected in mutant	Proteostasis affected in response to RNAi
egl-17	n1377	FGF	N	N
egl-19	n582	Ca Channel	N	N
	ad695dm		N	N
egl-23	n601dm	K Channel	N	N
egl-44	n1080	Transcription EF	N	N
	e408		N	N
unc-4	e120	TF	N	N
unc-13	e51	NT release regulator	N	N
unc-14	e57	RUN domain protein	N	N
unc-17	e245	VAChT	N	N
	e113		N	N
unc-18	e81	SEC-1	N	N
unc-27	e155	Troponin	N	N
	su142dm		N	N
unc-29	e1072	nAChR	N	N
unc-2	e55	Ca Channel	N	N
unc-25	e156	Glutamate decarboxylase	N	N
unc-30	e318	TF	N	N
	e191		N	N
unc-38	e264	nAChR	N	N
unc-45	e286	Myosin chaperone	N	N
unc-58	e665dm	K Channel	N	N
	e665e2112		N	N
unc-68	e540	Ryanodine receptor	N	N
	r1162		N	N
unc-76	e911	FE2	N	N
unc-79	e1068	Anesthetic response protein	N	N
unc-93	e1500dm	K channel	N	N
unc-104	e1265	Kinesin like	N	N
unc-129	ev557	TGF-beta	N	N
egl-12	n602dm	unknown	N	not tested
exp-4	n2373dm	unknown	N	not tested
sup-10	n983dm	K Channel, TWiK family	N	not tested
sup-9	n1550dm	K Channel, TWiK family	N	not tested
unc-90	e1463dm	unknown	N	not tested
